# Supplementary material for: Candida albicans Hxk1 influences expression of metabolic- and virulence-related genes
Source: mSphere. 2025 Sep 25;10(10):e00395-25. doi: 10.1128/msphere.00395-25 (PMC12570500; doi:10.1128/msphere.00395-25)
Supplement: Data set S1 — Genes differentially expressed before glucose addition. [file msphere.00395-25-s0001.xls]

## Sheet: t0hxk1vswt
Dataset S1: List of genes differentially expressed in the hxk1 mutant compared to the WT strain before glucose addition.
Row.names	logFC	logCPM	F	PValue	FDR	locus_tag	GeneName	EntrezID	Down	Up
C1_00140W_A	1.32073	7.15111	29.0705	6.37e-05	0.000903	C100140WA	KEL1	3639318	FALSE	TRUE
C1_00180W_A	1.32567	11.8809	101.39	2.95e-08	4.27e-06	C100180WA	RPL16A	3639338	FALSE	TRUE
C1_00800C_A	1.47771	6.90322	43.113	7.09e-06	0.000185	C100800CA	ERG2	3639347	FALSE	TRUE
C1_01370C_A	1.89037	11.353	54.6861	1.69e-06	6.03e-05	C101370CA	RPS21B	30514961	FALSE	TRUE
C1_01440C_A	2.52341	2.8559	12.9018	0.00260289	0.01356	C101440CA	POX18	30514962	FALSE	TRUE
C1_01480C_A	1.13401	11.7142	81.9838	1.24e-07	9.8e-06	C101480CA	RPS21	3640242	FALSE	TRUE
C1_01640W_A	1.06328	7.40185	14.4013	0.00163466	0.00956632	C101640WA	RPS42	3640195	FALSE	TRUE
C1_01690C_A	1.17157	9.73057	37.3751	1.62e-05	0.00034	C101690CA	LSC1	3640199	FALSE	TRUE
C1_02070W_A	3.06352	0.0849341	8.04947	0.0120536	0.0409487	C102070WA	HSP31	3644589	FALSE	TRUE
C1_02130C_A	3.46095	7.56446	67.2586	5.11e-07	2.49e-05	C102130CA	GAL1	3644581	FALSE	TRUE
C1_02150W_A	4.12921	9.18321	94.8737	5.15e-08	5.8e-06	C102150WA	GAL10	3644583	FALSE	TRUE
C1_02170C_A	2.30645	5.586	27.0758	0.000103	0.00126849	C102170CA	GAL102	3644585	FALSE	TRUE
C1_02180W_A	2.90148	8.19422	13.9294	0.00213588	0.0118506	C102180WA	GAL7	3644591	FALSE	TRUE
C1_02190W_A	1.18504	5.55588	22.2297	0.000245	0.00239925	C102190WA	ABP140	3644592	FALSE	TRUE
C1_02340C_A	1.48042	1.82445	10.7729	0.00478348	0.0207923	C102340CA	tR(CCG)1	30514970	FALSE	TRUE
C1_02520W_A	2.41761	4.5036	11.5034	0.00423666	0.0189873	C102520WA	SCW4	3636797	FALSE	TRUE
C1_02630C_A	2.55527	2.5006	69.4756	3.69e-07	2.01e-05	C102630CA	EXG2	3636816	FALSE	TRUE
C1_03010W_A	1.42122	11.2969	61.3512	8.19e-07	3.44e-05	C103010WA	RPP1A	3636839	FALSE	TRUE
C1_03020C_A	1.3528	11.9925	84.5797	1.01e-07	8.39e-06	C103020CA	RPL13	3636841	FALSE	TRUE
C1_03030W_A	1.47139	11.6591	93.9305	4.97e-08	5.7e-06	C103030WA	RPS16A	30514974	FALSE	TRUE
C1_03080C_A	1.07385	5.11047	29.78	5.61e-05	0.000822	C103080CA	TEM1	3636923	FALSE	TRUE
C1_03090W_A	1.21666	12.1219	95.8822	4.32e-08	5.36e-06	C103090WA	RPS1	3636924	FALSE	TRUE
C1_03110W_A	1.36123	11.4552	107.286	2e-08	3.37e-06	C103110WA	RPL6	30514975	FALSE	TRUE
C1_03680W_A	1.24637	7.83245	12.5321	0.00280534	0.0142979	C103680WA	ENG1	3636886	FALSE	TRUE
C1_04240C_A	1.03086	11.2434	12.3622	0.00294223	0.0147988	C104240CA	HHF1	3644705	FALSE	TRUE
C1_04290C_A	1.40016	10.5434	19.396	0.000464	0.0038903	C104290CA	ACS2	3644710	FALSE	TRUE
C1_04300C_A	1.23909	10.4567	52.6739	2.13e-06	7.14e-05	C104300CA	SSA2	3644711	FALSE	TRUE
C1_04310C_A	6.87144	7.65241	375.325	2.16e-12	6.5e-09	C104310CA	GIG1	3644712	FALSE	TRUE
C1_04770C_A	1.02812	7.11445	11.9125	0.0033566	0.016072	C104770CA	ERG3	3644776	FALSE	TRUE
C1_04880C_A	1.18617	5.96666	11.8909	0.00339122	0.0161741	C104880CA	MRPL37	3644782	FALSE	TRUE
C1_05140W_A	3.63736	4.27911	15.4251	0.0014451	0.00874394	C105140WA	BRG1	3647664	FALSE	TRUE
C1_05760C_A	1.9748	2.40637	15.7058	0.00115044	0.00738734	C105760CA	PGA26	3639890	FALSE	TRUE
C1_05960W_A	2.58712	7.31908	32.1026	4.3e-05	0.000681	C105960WA	PGA45	3639875	FALSE	TRUE
C1_06280C_A	3.84137	2.4081	41.4468	8.93e-06	0.000217	C106280CA	UME6	3647522	FALSE	TRUE
C1_06370C_A	3.54261	-0.917046	9.40046	0.00798428	0.0302507	C106370CA	PBR1	3639560	FALSE	TRUE
C1_06450C_A	1.49013	11.296	103.362	2.58e-08	3.93e-06	C106450CA	RPS14B	30515006	FALSE	TRUE
C1_06460C_A	1.78925	10.9844	80.187	1.44e-07	1.08e-05	C106460CA	RPS22A	3639551	FALSE	TRUE
C1_07580C_A	2.921	3.40602	26.6461	0.000105	0.00128278	C107580CA	PRY1	3646674	FALSE	TRUE
C1_07620C_A	1.15541	0.494576	13.659	0.00201149	0.011284	C107620CA	PIR32	3646670	FALSE	TRUE
C1_07900W_A	1.30432	10.0777	8.89564	0.00927355	0.0335975	C107900WA	COI1	3640721	FALSE	TRUE
C1_08410C_A	1.59346	8.07191	19.6434	0.00044	0.00373688	C108410CA	SAM4	3646506	FALSE	TRUE
C1_09580C_A	4.31205	2.1596	39.2748	1.23e-05	0.000286	C109580CA	LIP1	3634888	FALSE	TRUE
C1_10160W_A	1.1143	9.78647	44.0075	6.28e-06	0.000167	C110160WA	MIR1	3634782	FALSE	TRUE
C1_10390C_A	1.67075	11.5877	46.6765	4.43e-06	0.000123	C110390CA	RPL42	30515041	FALSE	TRUE
C1_10400C_A	1.10229	7.77168	33.6044	2.92e-05	0.000501	C110400CA	FGR41	3634839	FALSE	TRUE
C1_10870W_A	1.2875	11.428	67.3638	4.5e-07	2.3e-05	C110870WA	RPS17B	30515044	FALSE	TRUE
C1_11040W_A	1.71818	10.3741	16.0423	0.00113857	0.00734982	C111040WA	RPL29	30515048	FALSE	TRUE
C1_11060C_A	1.21523	12.0997	129.113	5.48e-09	1.65e-06	C111060CA	RPL2	30515049	FALSE	TRUE
C1_11130W_A	1.08823	3.8823	15.8573	0.0011056	0.00717522	C111130WA	FGR16	3644411	FALSE	TRUE
C1_11210C_A	1.00081	8.62845	13.1689	0.00231414	0.0125533	C111210CA	HAP43	3644531	FALSE	TRUE
C1_11360W_A	1.27249	11.2207	73.7339	2.5e-07	1.55e-05	C111360WA	RPL37B	30515053	FALSE	TRUE
C1_11450C_A	1.55616	9.28031	94.7651	4.68e-08	5.58e-06	C111450CA	SAM2	3644538	FALSE	TRUE
C1_11480W_A	2.27471	6.8353	12.1473	0.00350855	0.0165263	C111480WA	PHO84	3645348	FALSE	TRUE
C1_12320C_A	1.5129	8.09153	36.1353	1.95e-05	0.000391	C112320CA	ATP19	30515061	FALSE	TRUE
C1_12390C_A	1.41708	11.4217	75.2882	2.18e-07	1.4e-05	C112390CA	RPL27A	30515062	FALSE	TRUE
C1_12590W_A	1.00989	8.06355	31.9728	3.83e-05	0.000629	C112590WA	ATP20	3647602	FALSE	TRUE
C1_13050W_A	1.56335	11.3703	107.691	1.95e-08	3.37e-06	C113050WA	RPL14	30515072	FALSE	TRUE
C1_13080W_A	2.78746	6.92538	12.8621	0.00286276	0.0144829	C113080WA	OP4	3636125	FALSE	TRUE
C1_14120C_A	1.05709	8.36739	7.91047	0.0127836	0.0428777	C114120CA	RBE1	3643317	FALSE	TRUE
C1_14130W_A	2.15584	10.4954	52.9993	2.05e-06	6.95e-05	C114130WA	FTR1	3643318	FALSE	TRUE
C2_00030W_A	1.04731	6.77063	8.7474	0.00945996	0.0340996	C200030WA	RRN3	3647925	FALSE	TRUE
C2_00210W_A	1.51573	10.9608	36.581	1.82e-05	0.000371	C200210WA	RPL38	30515082	FALSE	TRUE
C2_00610C_A	1.52222	8.54673	9.50985	0.00757124	0.0290111	C200610CA	ATP18	30515084	FALSE	TRUE
C2_00660C_A	2.76524	9.54475	21.8166	0.00033	0.00301092	C200660CA	SOD4	3638888	FALSE	TRUE
C2_00680C_A	2.98426	4.12801	11.5288	0.00420484	0.0188706	C200680CA	SOD5	3638886	FALSE	TRUE
C2_01210C_A	1.11378	7.511	19.7341	0.000426	0.00365798	C201210CA	HNM1	3638857	FALSE	TRUE
C2_01610C_A	1.37391	11.7611	36.6268	1.81e-05	0.00037	C201610CA	RPS26A	3635787	FALSE	TRUE
C2_03350W_A	1.68304	6.18274	8.13901	0.0124611	0.0420044	C203350WA	PGA17	3637391	FALSE	TRUE
C2_03710W_A	2.70825	-0.421643	19.5549	0.000445	0.00376526	C203710WA	MNN41	3637374	FALSE	TRUE
C2_03810C_A	1.36721	11.5769	84.3065	1.03e-07	8.46e-06	C203810CA	RPL21A	3637400	FALSE	TRUE
C2_03820C_A	1.06869	11.2035	50.9693	2.6e-06	8.33e-05	C203820CA	RPS9B	30515104	FALSE	TRUE
C2_03870W_A	1.10073	5.47332	48.856	3.36e-06	9.93e-05	C203870WA	GNA1	3637397	FALSE	TRUE
C2_03960W_A	1.58779	10.9151	33.1967	3.13e-05	0.000532	C203960WA	RPL39	30515109	FALSE	TRUE
C2_04310W_A	1.08018	8.20744	26.7682	9.76e-05	0.00121144	C204310WA	ERG10	3648275	FALSE	TRUE
C2_04470W_A	2.0359	4.55257	11.2195	0.00454771	0.0199652	C204470WA	ADH3	3645465	FALSE	TRUE
C2_04600C_A	1.22831	11.3014	86.0007	9.01e-08	8.31e-06	C204600CA	RPL17B	3645439	FALSE	TRUE
C2_04940C_A	1.32792	7.14322	17.1027	0.000804	0.00571964	C204940CA	ITR1	3643440	FALSE	TRUE
C2_05210W_A	1.02033	3.38101	13.2822	0.00223983	0.0122307	C205210WA	DAD2	3643465	FALSE	TRUE
C2_05610C_A	1.10346	11.7047	73.4988	2.55e-07	1.57e-05	C205610CA	RPS8A	3645565	FALSE	TRUE
C2_06020W_A	1.26646	7.09954	35.2569	2.24e-05	0.000425	C206020WA	CNT	3644071	FALSE	TRUE
C2_06810C_A	1.4164	10.8441	66.8111	4.75e-07	2.35e-05	C206810CA	RPL11	3643489	FALSE	TRUE
C2_06960W_A	1.67928	8.4535	138.128	3.4e-09	1.29e-06	C206960WA	SPE3	3643528	FALSE	TRUE
C2_07750W_A	1.01142	4.63472	25.427	0.000127	0.00147271	C207750WA	RHO2	30515143	FALSE	TRUE
C2_08040C_A	1.28272	11.4018	69.4236	3.71e-07	2.01e-05	C208040CA	RPS10	30515149	FALSE	TRUE
C2_09490W_A	1.84682	3.4143	63.6909	6.46e-07	2.93e-05	C209490WA	PHO13	3643818	FALSE	TRUE
C2_10310C_A	1.07402	5.6724	27.573	8.39e-05	0.00107365	C210310CA	KIP2	3643954	FALSE	TRUE
C2_10620W_A	1.22229	11.223	96.2921	4.19e-08	5.31e-06	C210620WA	RPS4A	3641247	FALSE	TRUE
C2_10660W_A	1.15399	6.65628	12.9994	0.00243062	0.0129655	C210660WA	ASH1	3641249	FALSE	TRUE
C2_10770W_A	1.00842	4.71325	17.6278	0.000705	0.00524808	C210770WA	RPC11	3641239	FALSE	TRUE
C3_00090W_A	1.74906	11.4062	104.65	2.37e-08	3.9e-06	C300090WA	RPS24	3640568	FALSE	TRUE
C3_00650W_A	9.47374	9.46556	146.5	5.39e-09	1.65e-06	C300650WA	NGT1	3640573	FALSE	TRUE
C3_00880W_A	1.00566	8.17844	15.1441	0.00133563	0.00825405	C300880WA	KGD1	3647752	FALSE	TRUE
C3_01480C_A	1.72625	5.93242	41.8351	8.46e-06	0.000208	C301480CA	RKI1	3636574	FALSE	TRUE
C3_01490W_A	1.40805	11.3228	67.1765	4.59e-07	2.32e-05	C301490WA	RPS7A	3636573	FALSE	TRUE
C3_02110W_A	1.36179	11.8232	74.928	2.25e-07	1.41e-05	C302110WA	RPL12	3636659	FALSE	TRUE
C3_02150C_A	2.10861	8.8717	87.9051	7.78e-08	7.5e-06	C302150CA	ERG6	3636655	FALSE	TRUE
C3_02470C_A	1.17222	10.9662	52.2334	2.24e-06	7.4e-05	C302470CA	RPL9B	3638348	FALSE	TRUE
C3_03790W_A	1.0871	6.37039	34.4901	2.53e-05	0.000459	C303790WA	MEU1	3645635	FALSE	TRUE
C3_03990C_A	3.06242	4.21466	118.329	1.01e-08	2.12e-06	C303990CA	AAP1	3647397	FALSE	TRUE
C3_04270C_A	1.11032	6.58179	18.4561	0.000576	0.00453962	C304270CA	CTP1	3635141	FALSE	TRUE
C3_04500C_A	1.14738	12.1178	71.3164	3.11e-07	1.8e-05	C304500CA	RPL19A	3635257	FALSE	TRUE
C3_04670C_A	1.48732	11.5469	107.95	1.91e-08	3.37e-06	C304670CA	RPS15	3635194	FALSE	TRUE
C3_04680W_A	1.57176	11.47	76.9471	1.89e-07	1.29e-05	C304680WA	RPP2B	3635195	FALSE	TRUE
C3_04960W_A	1.60463	11.1356	70.8515	3.25e-07	1.85e-05	C304960WA	RPL35	30515207	FALSE	TRUE
C3_05100C_A	1.06253	11.0924	64.624	5.88e-07	2.75e-05	C305100CA	RPL18	3635156	FALSE	TRUE
C3_05200W_A	1.28545	11.0447	84.9453	9.79e-08	8.39e-06	C305200WA	RPS19A	30515208	FALSE	TRUE
C3_05240C_A	1.24902	11.4656	88.6002	7.38e-08	7.35e-06	C305240CA	RPL8B	3635198	FALSE	TRUE
C3_05370C_A	1.09414	11.5638	63.6242	6.5e-07	2.93e-05	C305370CA	YST1	3643678	FALSE	TRUE
C3_05610W_A	1.53803	3.86791	18.1497	0.000621	0.00478903	C305610WA	MNN14	3643651	FALSE	TRUE
C3_05630W_A	2.24352	2.79889	15.376	0.00127172	0.0079725	C305630WA	GTT1	3643653	FALSE	TRUE
C3_05810C_A	1.53027	6.25009	7.52558	0.0154102	0.0487563	C305810CA	SKN1	3641755	FALSE	TRUE
C3_06180C_A	1.72519	-1.04195	7.4193	0.0151979	0.0482603	C306180CA	TSA1	3642269	FALSE	TRUE
C3_07150C_A	1.36551	11.1057	97.837	3.76e-08	4.87e-06	C307150CA	RPS12	3638438	FALSE	TRUE
C3_07160W_A	1.64316	5.53244	27.6052	8.34e-05	0.00107172	C307160WA	PGA32	3638537	FALSE	TRUE
C3_07180C_A	1.39826	6.57205	48.557	3.49e-06	0.000102	C307180CA	BMT1	3638535	FALSE	TRUE
C3_07470W_A	2.09978	5.62453	17.6813	0.000788	0.00566577	C307470WA	EVP1	3638479	FALSE	TRUE
C3_07640C_A	1.42634	8.61219	11.4795	0.00394057	0.0180356	C307640CA	FUM12	3638489	FALSE	TRUE
C3_07830W_A	2.00048	3.21952	22.4201	0.000235	0.00232582	C307830WA	FBP1	3647464	FALSE	TRUE
C3_07890W_A	1.39998	5.18912	9.267	0.00816999	0.0307056	C307890WA	TIM8	3647469	FALSE	TRUE
C4_00120W_A	2.0655	8.08929	12.6007	0.00303229	0.0150895	C400120WA	PGA7	3645006	FALSE	TRUE
C4_00370W_A	1.04567	6.26664	11.9522	0.00331645	0.0159723	C400370WA	HOF1	3645014	FALSE	TRUE
C4_01050C_A	1.52815	10.894	94.0333	4.93e-08	5.7e-06	C401050CA	RPL40B	30515232	FALSE	TRUE
C4_01270W_A	1.25962	12.0637	88.6893	7.33e-08	7.35e-06	C401270WA	RPS6A	3635701	FALSE	TRUE
C4_01520C_A	1.2655	11.1568	81.0651	1.34e-07	1.03e-05	C401520CA	RPL20B	3635615	FALSE	TRUE
C4_01530C_A	2.36571	7.73681	34.6417	2.64e-05	0.000469	C401530CA	ERG251	3635716	FALSE	TRUE
C4_01920W_A	1.40145	6.50546	22.9566	0.00021	0.00214184	C401920WA	DPM3	30515245	FALSE	TRUE
C4_02370C_A	1.60063	13.0014	49.3165	3.18e-06	9.66e-05	C402370CA	PGA59	3637881	FALSE	TRUE
C4_02440C_A	1.54196	8.77111	18.1248	0.000628	0.00483006	C402440CA	PGA38	3637846	FALSE	TRUE
C4_02480C_A	2.03304	4.11487	38.152	1.44e-05	0.000318	C402480CA	TIM13	3637868	FALSE	TRUE
C4_02900C_A	2.1701	7.34586	54.0744	1.81e-06	6.39e-05	C402900CA	CRH11	3637905	FALSE	TRUE
C4_03470C_A	5.86046	0.199354	18.3042	0.000613	0.00475602	C403470CA	ECE1	3646814	FALSE	TRUE
C4_03520C_A	4.64128	4.94009	18.5477	0.000682	0.00514419	C403520CA	RBT1	3645377	FALSE	TRUE
C4_03570W_A	5.74701	1.65544	28.4071	7.77e-05	0.00102535	C403570WA	HWP1	3645372	FALSE	TRUE
C4_04050C_A	1.86433	8.14887	10.5473	0.0055894	0.0232068	C404050CA	RHD3	3641212	FALSE	TRUE
C4_04080C_A	2.82488	2.82351	26.2504	0.000108	0.0013037	C404080CA	PGA31	3641226	FALSE	TRUE
C4_04220W_A	1.08155	3.65807	7.76362	0.0133752	0.0444418	C404220WA	DUO1	3646858	FALSE	TRUE
C4_04530C_A	2.54925	8.822	31.2997	4.71e-05	0.000735	C404530CA	PHR1	3641108	FALSE	TRUE
C4_04890C_A	1.4257	11.6102	85.6316	9.28e-08	8.39e-06	C404890CA	RPL24A	3641174	FALSE	TRUE
C4_04900W_A	1.59923	11.0776	53.8655	1.85e-06	6.51e-05	C404900WA	RPL30	30515273	FALSE	TRUE
C4_05780C_A	3.83584	10.7636	29.5287	7.99e-05	0.00104294	C405780CA	CFL2	3641811	FALSE	TRUE
C4_06480C_A	1.11795	6.26114	16.9159	0.000842	0.00591382	C406480CA	CEK1	3642789	FALSE	TRUE
C4_06760W_A	1.39272	8.16687	61.7815	7.84e-07	3.35e-05	C406760WA	GUT2	3642921	FALSE	TRUE
C4_07180W_A	1.34989	12.2798	59.5994	9.84e-07	4.04e-05	C407180WA	UBI3	3642934	FALSE	TRUE
C5_00540C_A	2.32856	4.47487	12.9128	0.00280521	0.0142979	C500540CA	AGA1	3641536	FALSE	TRUE
C5_00590W_A	1.38222	11.9601	127.755	5.9e-09	1.65e-06	C500590WA	PET9	3641587	FALSE	TRUE
C5_00710W_A	3.73163	2.75807	33.2404	3.25e-05	0.000544	C500710WA	IFF8	3644117	FALSE	TRUE
C5_00890C_A	1.42239	6.26202	28.3784	7.22e-05	0.00097	C500890CA	GIT2	3642633	FALSE	TRUE
C5_01360W_A	2.42179	7.67574	13.5121	0.00239148	0.0128354	C501360WA	CFL4	3642639	FALSE	TRUE
C5_01380W_A	5.40559	7.36704	25.6037	0.00016	0.00175622	C501380WA	CFL5	3642612	FALSE	TRUE
C5_02710W_A	1.30027	8.28932	15.8013	0.00112196	0.0072581	C502710WA	TRR1	3637778	FALSE	TRUE
C5_02890W_A	1.54038	10.1442	82.564	1.18e-07	9.47e-06	C502890WA	YNK1	3637746	FALSE	TRUE
C5_03070W_A	1.17305	11.6598	64.07	6.22e-07	2.86e-05	C503070WA	RPS5	3637700	FALSE	TRUE
C5_03540C_A	1.25878	11.5169	77.6855	1.77e-07	1.23e-05	C503540CA	RPS25B	3646972	FALSE	TRUE
C5_03610W_A	6.06835	9.05438	75.5026	3.85e-07	2.05e-05	C503610WA	HEX1	3646981	FALSE	TRUE
C5_03790W_A	1.07659	7.2916	52.3278	2.21e-06	7.35e-05	C503790WA	GUK1	3647231	FALSE	TRUE
C5_04110W_A	1.02892	8.12866	8.54148	0.0101307	0.0357391	C504110WA	SCW11	3636521	FALSE	TRUE
C5_04130C_A	1.61597	10.8268	48.99	3.31e-06	9.92e-05	C504130CA	CHT2	3636523	FALSE	TRUE
C5_04190W_A	1.66738	3.92147	8.39145	0.0110761	0.0382699	C504190WA	MRV2	3636545	FALSE	TRUE
C5_04590C_A	1.88645	11.7926	44.1116	6.24e-06	0.000166	C504590CA	RPL43A	30515319	FALSE	TRUE
C5_04830W_A	1.83241	5.19071	22.0239	0.000266	0.00255409	C504830WA	SFL2	3636434	FALSE	TRUE
C5_05080W_A	1.3152	5.84601	19.6334	0.000437	0.00371282	C505080WA	GRF10	3636492	FALSE	TRUE
C5_05500C_A	1.07112	5.88975	10.7764	0.00478009	0.0207923	C505500CA	CTA24	3636475	FALSE	TRUE
C6_00070C_A	1.30263	5.58789	14.9439	0.00142239	0.00864526	C600070CA	PGA25	3647890	FALSE	TRUE
C6_00160W_A	2.47289	5.41858	14.2718	0.0019493	0.011037	C600160WA	PGA48	3647905	FALSE	TRUE
C6_00420W_A	1.1332	6.76344	19.9568	0.000405	0.0035299	C600420WA	DPM2	30515325	FALSE	TRUE
C6_00480C_A	2.03557	11.4574	78.1914	1.7e-07	1.19e-05	C600480CA	FET31	3647151	FALSE	TRUE
C6_00600C_A	1.15897	7.88115	8.05698	0.0122298	0.0413393	C600600CA	YHM2	3647137	FALSE	TRUE
C6_00650C_A	1.10553	10.9379	72.7109	2.74e-07	1.67e-05	C600650CA	RPS13	30515328	FALSE	TRUE
C6_00830C_A	1.0663	5.1127	32.9915	3.23e-05	0.000543	C600830CA	CAN3	3647066	FALSE	TRUE
C6_01700W_A	1.28889	11.2567	66.5941	4.85e-07	2.38e-05	C601700WA	RPL32	30515335	FALSE	TRUE
C6_01860C_A	1.01502	6.68134	17.4708	0.000733	0.00540119	C601860CA	HCH1	3641626	FALSE	TRUE
C6_01900C_A	1.90441	6.39271	17.0359	0.000884	0.00611716	C601900CA	DOG1	3641597	FALSE	TRUE
C6_01970C_A	1.46044	11.3273	47.7094	3.88e-06	0.000111	C601970CA	RPL25	30515338	FALSE	TRUE
C6_02070C_A	1.4958	11.4036	59.3423	1.01e-06	4.1e-05	C602070CA	RPL23A	3647558	FALSE	TRUE
C6_02240C_A	1.20385	11.9277	99.197	3.42e-08	4.63e-06	C602240CA	RPL10A	3645868	FALSE	TRUE
C6_03080C_A	1.07945	8.39055	50.7734	2.66e-06	8.47e-05	C603080CA	ADO1	3639274	FALSE	TRUE
C6_04590C_A	5.48275	9.11515	574.999	8.38e-14	5.1e-10	C604590CA	NAG1	3645966	FALSE	TRUE
C6_04600W_A	4.64326	8.57156	326.651	6.15e-12	9.35e-09	C604600WA	DAC1	3645967	FALSE	TRUE
C7_00090C_A	3.26407	9.17482	14.7611	0.00171415	0.00994634	C700090CA	CSA1	3638009	FALSE	TRUE
C7_00100W_A	2.13818	6.92853	12.2841	0.0033721	0.0161082	C700100WA	FRP2	3638008	FALSE	TRUE
C7_00280W_A	4.12775	7.55891	7.59527	0.015154	0.0481844	C700280WA	HGT12	3638048	FALSE	TRUE
C7_00290C_A	3.88704	6.21703	29.315	8.29e-05	0.00106937	C700290CA	HGT13	3638047	FALSE	TRUE
C7_00710W_A	1.35987	11.032	51.5571	2.42e-06	7.92e-05	C700710WA	RPS28B	30515349	FALSE	TRUE
C7_00960W_A	1.3034	11.5815	85.9909	9.02e-08	8.31e-06	C700960WA	RPS18	3637953	FALSE	TRUE
C7_01560C_A	2.25593	2.70497	32.1001	3.75e-05	0.000617	C701560CA	NUP	3637041	FALSE	TRUE
C7_01790C_A	1.08417	11.8058	62.0092	7.66e-07	3.3e-05	C701790CA	RPL5	3637057	FALSE	TRUE
C7_01890C_A	1.08163	6.99268	20.6988	0.000342	0.00309506	C701890CA	TOM7	30515355	FALSE	TRUE
C7_03920C_A	1.43743	10.7854	42.3097	7.92e-06	0.000198	C703920CA	RPP1B	3643104	FALSE	TRUE
C7_04360C_A	1.34491	2.07873	28.4811	7.09e-05	0.000958	C704360CA	TLO16	3643137	FALSE	TRUE
CR_00020W_A	2.79225	1.33203	38.7445	1.32e-05	0.000303	CR00020WA	TLO1	3639677	FALSE	TRUE
CR_00200W_A	3.55468	8.31792	14.9443	0.0016346	0.00956632	CR00200WA	PCK1	3639701	FALSE	TRUE
CR_00250W_A	1.10747	9.30275	11.2253	0.00414931	0.0186903	CR00250WA	ATP17	30515364	FALSE	TRUE
CR_00540C_A	1.05618	7.90117	18.1653	0.000618	0.00477877	CR00540CA	MDH1	3639667	FALSE	TRUE
CR_02370W_A	1.21705	7.38132	14.2009	0.00172783	0.00999708	CR02370WA	ERG25	3644933	FALSE	TRUE
CR_02520W_A	1.27795	7.09841	22.9578	0.00021	0.00214184	CR02520WA	RPC19	3647693	FALSE	TRUE
CR_02540W_A	1.00142	7.60119	24.4693	0.000153	0.00170501	CR02540WA	CHO2	3647690	FALSE	TRUE
CR_02750C_A	4.44555	2.0886	40.2047	1.06e-05	0.000252	CR02750CA	PGA34	3642579	FALSE	TRUE
CR_02980C_A	1.31795	7.38994	18.1637	0.000618	0.00477877	CR02980CA	SRP40	3642605	FALSE	TRUE
CR_03030C_A	1.26374	11.7947	127.547	5.97e-09	1.65e-06	CR03030CA	RPL28	30515386	FALSE	TRUE
CR_03090C_A	1.2673	7.43772	41.8918	8.39e-06	0.000208	CR03090CA	MLC1	30515387	FALSE	TRUE
CR_03770C_A	1.18123	10.4237	30.6847	4.78e-05	0.00074	CR03770CA	RPS30	30515390	FALSE	TRUE
CR_04100C_A	1.24155	11.6725	119.654	9.35e-09	2.03e-06	CR04100CA	RPL15A	3641025	FALSE	TRUE
CR_04810W_A	1.08947	11.6292	44.0593	6.24e-06	0.000166	CR04810WA	RPS3	3647299	FALSE	TRUE
CR_06760C_A	1.66925	9.56949	58.3019	1.13e-06	4.52e-05	CR06760CA	LSC2	3646618	FALSE	TRUE
CR_06800C_A	1.04577	11.0417	12.9358	0.0024773	0.0131223	CR06800CA	HHF22	3647327	FALSE	TRUE
CR_07630C_A	1.45878	10.9244	62.5873	7.22e-07	3.17e-05	CR07630CA	RPS27	30515429	FALSE	TRUE
CR_07810W_A	2.01841	4.56536	23.7094	0.000185	0.00194685	CR07810WA	YHB5	3647343	FALSE	TRUE
CR_08150W_A	1.35371	11.3048	76.0377	2.04e-07	1.35e-05	CR08150WA	RPS20	3642071	FALSE	TRUE
CR_08360C_A	1.75799	11.0233	89.7873	6.74e-08	7.07e-06	CR08360CA	RPP2A	30515439	FALSE	TRUE
CR_08510W_A	2.46771	2.44148	14.5952	0.00154984	0.00922169	CR08510WA	PGA13	3642138	FALSE	TRUE
CR_09160C_A	1.02144	9.13675	57.7743	1.2e-06	4.63e-05	CR09160CA	ERG13	3641881	FALSE	TRUE
CR_09880W_A	1.31131	7.20936	18.6184	0.000554	0.00439881	CR09880WA	DEF1	3639023	FALSE	TRUE
CR_10100C_A	5.60364	10.2369	25.4441	0.000165	0.00178981	CR10100CA	INO1	3638966	FALSE	TRUE
CR_10860C_A	2.01368	4.47968	15.5321	0.00129627	0.00805995	CR10860CA	CTA26	3638965	FALSE	TRUE
C1_01990W_A	-4.28492	-0.238704	35.4015	2.19e-05	0.00042	C101990WA	HSP30	3645419	TRUE	FALSE
C1_02570C_A	-3.02696	4.08524	76.4606	1.97e-07	1.32e-05	C102570CA	PUT4	3636801	TRUE	FALSE
C1_02580W_A	-4.5623	3.80082	85.5424	9.71e-08	8.39e-06	C102580WA	HNM4	3636802	TRUE	FALSE
C1_04020C_A	-3.55358	7.49121	124.538	7.06e-09	1.65e-06	C104020CA	CSH1	3646427	TRUE	FALSE
C1_04140W_A	-3.31282	3.87694	34.7011	2.71e-05	0.000476	C104140WA	IFD6	3644703	TRUE	FALSE
C1_04690C_A	-2.64214	-0.831636	14.7438	0.00148826	0.00891638	C104690CA	REC8	3644767	TRUE	FALSE
C1_04750W_A	-2.89449	5.39968	113.009	1.39e-08	2.73e-06	C104750WA	IFE1	3644778	TRUE	FALSE
C1_08070W_A	-5.43708	7.00915	20.7842	0.000417	0.00360428	C108070WA	CDR4	3640711	TRUE	FALSE
C1_10290W_A	-2.68859	0.244723	23.9109	0.000172	0.00184439	C110290WA	GCA1	3634903	TRUE	FALSE
C1_10740C_A	-3.70051	8.95296	18.6236	0.00067	0.00508767	C110740CA	ASR1	3644402	TRUE	FALSE
C1_11700C_A	-3.05297	5.54872	204.612	1.99e-10	2.02e-07	C111700CA	MRF1	3645321	TRUE	FALSE
C1_13140C_A	-4.82749	9.24599	9.0596	0.00913033	0.0333463	C113140CA	TYE7	3636203	TRUE	FALSE
C1_13160W_A	-5.59282	4.79714	164.638	1e-09	5.08e-07	C113160WA	PSA2	3636159	TRUE	FALSE
C1_13630W_A	-3.21897	7.72067	16.7813	0.0010325	0.00683204	C113630WA	CYB2	3636213	TRUE	FALSE
C1_13670W_A	-3.00536	8.10095	12.8185	0.00289804	0.0146492	C113670WA	OSM2	3636193	TRUE	FALSE
C1_13850C_A	-3.77923	2.50087	52.7474	2.11e-06	7.12e-05	C113850CA	DAL7	3636130	TRUE	FALSE
C2_01000W_A	-5.40601	11.7149	26.3193	0.00014	0.00160015	C201000WA	HGT7	3638876	TRUE	FALSE
C2_01010W_A	-3.59979	8.63054	70.335	3.77e-07	2.03e-05	C201010WA	HGT8	3638875	TRUE	FALSE
C2_01020W_A	-5.61065	6.10556	18.78	0.000647	0.00494621	C201020WA	HGT6	3638873	TRUE	FALSE
C2_02060C_A	-4.30405	9.81425	19.2687	0.00058	0.00455315	C202060CA	FMO1	3635852	TRUE	FALSE
C2_02070W_A	-4.92244	0.63669	71.3414	3.1e-07	1.8e-05	C202070WA	SPR3	3635853	TRUE	FALSE
C2_03120W_A	-2.60038	4.34003	17.9315	0.000765	0.00557613	C203120WA	AMO1	3642994	TRUE	FALSE
C2_04010C_A	-5.99859	3.52857	16.8582	0.00101349	0.00676515	C204010CA	HSP21	3637364	TRUE	FALSE
C2_04190C_A	-4.70303	7.60853	127.486	6.61e-09	1.65e-06	C204190CA	UGA1	3637329	TRUE	FALSE
C2_05660W_A	-2.64351	6.9143	239.263	6.28e-11	7.64e-08	C205660WA	PNG2	3645568	TRUE	FALSE
C2_07570W_A	-5.03882	6.78489	21.4227	0.000364	0.00324296	C207570WA	RNR22	3645217	TRUE	FALSE
C2_09220W_A	-2.5374	7.81827	32.0668	4.19e-05	0.000668	C209220WA	DDR48	3644061	TRUE	FALSE
C2_09990C_A	-2.61273	6.07988	47.169	4.42e-06	0.000123	C209990CA	YOR1	3643964	TRUE	FALSE
C2_10180W_A	-2.79462	2.57006	65.1602	5.58e-07	2.65e-05	C210180WA	IFR1	3643930	TRUE	FALSE
C3_00180C_A	-2.52756	3.60302	36.0686	1.97e-05	0.000394	C300180CA	DAL1	3640564	TRUE	FALSE
C3_02310W_A	-3.43551	4.92235	31.8498	5.04e-05	0.00077	C302310WA	MEP1	3636553	TRUE	FALSE
C3_03490W_A	-3.16974	3.88083	75.2719	2.18e-07	1.4e-05	C303490WA	RSN1	3638308	TRUE	FALSE
C3_03640W_A	-2.61392	3.10811	62.5359	7.26e-07	3.17e-05	C303640WA	DAL9	3645653	TRUE	FALSE
C3_04200W_A	-5.18204	5.32214	171.307	7.7e-10	4.69e-07	C304200WA	AGT1	3635184	TRUE	FALSE
C3_05130C_A	-2.77608	1.75122	36.8392	1.75e-05	0.000362	C305130CA	THI4	3635160	TRUE	FALSE
C3_05230W_A	-2.68844	1.549	34.2091	2.65e-05	0.00047	C305230WA	SAP3	3635197	TRUE	FALSE
C4_02990C_A	-2.60509	5.59244	90.6288	6.33e-08	6.87e-06	C402990CA	GST2	3637937	TRUE	FALSE
C4_03100W_A	-3.14171	0.741375	30.1224	5.28e-05	0.000799	C403100WA	RBT7	3637925	TRUE	FALSE
C4_03430W_A	-3.56972	3.99098	136.19	3.76e-09	1.34e-06	C403430WA	MOH1	3646809	TRUE	FALSE
C4_03820C_A	-2.5222	4.53601	38.5111	1.42e-05	0.000316	C403820CA	HRQ2	3647850	TRUE	FALSE
C4_06380W_A	-2.90688	1.72488	9.67429	0.00708718	0.027591	C406380WA	SOU2	3642823	TRUE	FALSE
C5_01450W_A	-3.30886	5.19759	187.444	3.77e-10	3.28e-07	C501450WA	PRC2	3647044	TRUE	FALSE
C6_00440C_A	-3.0889	8.92345	25.3951	0.000161	0.00175925	C600440CA	FET34	3647131	TRUE	FALSE
C6_01180C_A	-3.52333	4.33393	18.6428	0.000667	0.00507182	C601180CA	EBP1	3644060	TRUE	FALSE
C6_01440C_A	-4.30884	5.37379	41.4635	1.36e-05	0.000308	C601440CA	FRP5	3641600	TRUE	FALSE
C6_01680C_A	-7.62324	4.98258	85.4286	1.92e-07	1.3e-05	C601680CA	GBU1	3641614	TRUE	FALSE
C6_03170C_A	-2.85188	5.73343	9.37667	0.0082224	0.0308454	C603170CA	MDR1	3639260	TRUE	FALSE
C6_03840C_A	-3.48368	6.60088	17.5942	0.00085	0.00593725	C603840CA	SNQ2	3640290	TRUE	FALSE
C6_04130C_A	-5.1282	7.87478	92.4395	7.62e-08	7.48e-06	C604130CA	ALS4	3647972	TRUE	FALSE
C6_04380W_A	-4.08212	7.30329	121.559	8.5e-09	1.91e-06	C604380WA	ALS2	3645724	TRUE	FALSE
C7_02240W_A	-5.72888	3.9809	87.4024	9.97e-08	8.39e-06	C702240WA	FMP45	3637004	TRUE	FALSE
CM_00060W	-3.75661	-1.78236	9.48879	0.00728683	0.0281699	CM00060W	NAD1	NA	TRUE	FALSE
CR_02070C_A	-2.92141	7.24978	27.7782	0.000103	0.00126849	CR02070CA	ADH5	3640156	TRUE	FALSE
CR_02920C_A	-4.44681	7.29615	98.1137	4.56e-08	5.55e-06	CR02920CA	AQY1	3642587	TRUE	FALSE
CR_05340C_A	-5.26916	5.68757	12.2404	0.00341571	0.0162273	CR05340CA	IFE2	3648027	TRUE	FALSE
CR_07060C_A	-4.17299	2.98923	55.4361	1.55e-06	5.64e-05	CR07060CA	CRZ2	3645725	TRUE	FALSE
CR_07130C_A	-4.52592	4.70223	83.0314	1.38e-07	1.05e-05	CR07130CA	ALK8	3648226	TRUE	FALSE
CR_08890C_A	-2.56319	8.11922	15.0429	0.00159352	0.00942626	CR08890CA	ASR2	3641907	TRUE	FALSE
