# Supplementary material for: Candida albicans Hxk1 influences expression of metabolic- and virulence-related genes
Source: mSphere. 2025 Sep 25;10(10):e00395-25. doi: 10.1128/msphere.00395-25 (PMC12570500; doi:10.1128/msphere.00395-25)
Supplement: Data set S2 — Genes differentially expressed after glucose addition. [file msphere.00395-25-s0002.xls]

## Sheet: t20hxk1vswt
Dataset S2: List of genes differentially expressed in the hxk1 mutant compared to the WT strain 20 minutes after glucose addition.
Row.names	logFC	logCPM	F	PValue	FDR	locus_tag	GeneName	EntrezID	Down	Up
C1_02130C_A	3.57794	7.56446	70.9966	3.61e-07	0.000137	C102130CA	GAL1	3644581	FALSE	TRUE
C1_02150W_A	4.8554	9.18321	122.267	9.08e-09	6.14e-06	C102150WA	GAL10	3644583	FALSE	TRUE
C1_02170C_A	3.2273	5.586	48.679	4.2e-06	0.00102086	C102170CA	GAL102	3644585	FALSE	TRUE
C1_02520W_A	3.9199	4.5036	22.2912	0.000305	0.0250278	C102520WA	SCW4	3636797	FALSE	TRUE
C1_02630C_A	1.34971	2.5006	21.8744	0.000264	0.0232314	C102630CA	EXG2	3636816	FALSE	TRUE
C1_04310C_A	6.80712	7.65241	372.607	2.28e-12	4.62e-09	C104310CA	GIG1	3644712	FALSE	TRUE
C1_06280C_A	4.35067	2.4081	51.7615	2.37e-06	0.000625	C106280CA	UME6	3647522	FALSE	TRUE
C1_06570W_A	1.5281	4.20523	18.5748	0.00056	0.0374314	C106570WA	ANT1	3639516	FALSE	TRUE
C1_07030C_A	1.39989	7.17538	27.633	8.29e-05	0.010506	C107030CA	RBT4	3639534	FALSE	TRUE
C1_07330W_A	3.21009	3.39225	83.44	1.1e-07	5.16e-05	C107330WA	RME1	3644453	FALSE	TRUE
C1_07580C_A	4.13562	3.40602	36.5995	1.95e-05	0.00395663	C107580CA	PRY1	3646674	FALSE	TRUE
C1_12160W_A	1.00534	4.2136	26.8355	9.64e-05	0.0112726	C112160WA	MSO1	3642040	FALSE	TRUE
C2_03610W_A	3.93728	4.03868	25.9051	0.000149	0.0165101	C203610WA	FMO2	3637440	FALSE	TRUE
C2_03710W_A	3.46127	-0.421643	30.4206	5.01e-05	0.00781065	C203710WA	MNN41	3637374	FALSE	TRUE
C2_04470W_A	3.2463	4.55257	24.6349	0.000186	0.0191217	C204470WA	ADH3	3645465	FALSE	TRUE
C2_09490W_A	1.25387	3.4143	30.9007	4.61e-05	0.00757251	C209490WA	PHO13	3643818	FALSE	TRUE
C3_00650W_A	7.73933	9.46556	112.287	3.1e-08	1.89e-05	C300650WA	NGT1	3640573	FALSE	TRUE
C3_03990C_A	2.4139	4.21466	78.7225	1.63e-07	7.06e-05	C303990CA	AAP1	3647397	FALSE	TRUE
C3_07340W_A	1.54204	5.35827	29.3624	6.04e-05	0.00874876	C307340WA	GCY1	3638477	FALSE	TRUE
C4_02900C_A	2.41397	7.34586	65.7022	5.29e-07	0.000179	C402900CA	CRH11	3637905	FALSE	TRUE
C4_03520C_A	5.51544	4.94009	22.9089	0.000269	0.0232314	C403520CA	RBT1	3645377	FALSE	TRUE
C4_03570W_A	5.94025	1.65544	27.8157	8.66e-05	0.0106775	C403570WA	HWP1	3645372	FALSE	TRUE
C4_06820C_A	1.07509	4.24537	19.8065	0.000419	0.0303635	C406820CA	CZF1	3642915	FALSE	TRUE
C5_00540C_A	4.23829	4.47487	30.8996	6.27e-05	0.00881232	C500540CA	AGA1	3641536	FALSE	TRUE
C5_00710W_A	4.07008	2.75807	36.2217	2.03e-05	0.00397413	C500710WA	IFF8	3644117	FALSE	TRUE
C5_03610W_A	5.11524	9.05438	58.4737	1.8e-06	0.000548	C503610WA	HEX1	3646981	FALSE	TRUE
C6_04590C_A	5.978	9.11515	651.197	3.22e-14	1.96e-10	C604590CA	NAG1	3645966	FALSE	TRUE
C6_04600W_A	6.45144	8.57156	527.713	1.62e-13	4.91e-10	C604600WA	DAC1	3645967	FALSE	TRUE
C7_00290C_A	4.64444	6.21703	37.9005	2.21e-05	0.004193	C700290CA	HGT13	3638047	FALSE	TRUE
C7_01560C_A	2.56262	2.70497	40.3887	1.04e-05	0.00225251	C701560CA	NUP	3637041	FALSE	TRUE
CR_02280W_A	1.36745	2.50549	21.643	0.000278	0.023461	CR02280WA	PGA23	3644941	FALSE	TRUE
CR_02750C_A	3.98941	2.0886	31.2147	4.36e-05	0.00737225	CR02750CA	PGA34	3642579	FALSE	TRUE
C6_00440C_A	-4.51191	8.92345	48.7868	5.17e-06	0.00120872	C600440CA	FET34	3647131	TRUE	FALSE
C6_04130C_A	-3.31621	7.87478	46.5685	5.44e-06	0.0012252	C604130CA	ALS4	3647972	TRUE	FALSE
C6_04380W_A	-2.83855	7.30329	66.8294	4.79e-07	0.000171	C604380WA	ALS2	3645724	TRUE	FALSE
