# Supplementary material for: Candida albicans Hxk1 influences expression of metabolic- and virulence-related genes
Source: mSphere. 2025 Sep 25;10(10):e00395-25. doi: 10.1128/msphere.00395-25 (PMC12570500; doi:10.1128/msphere.00395-25)
Supplement: Data set S3 — Locations where Hxk1 is bound to the genome. [file msphere.00395-25-s0003.xlsx]

## Sheet: Hxk1 All Peaks 3 Replicates
Dataset S3: List of locations where Hxk1 is bound to the genome.
chrom	rep1_start	rep1_end	rep1_width	rep1_qvalue	rep2_start	rep2_end	rep2_width	rep2_qvalue	rep3_start	rep3_end	rep3_width	rep3_qvalue	Orf	Gene	Gene_start	Gene_end	Gene_strand	Peak_overlap_type	Flagged_region
Ca21chr1_C_albicans_SC5314	577	660	84	22.0593	604	628	25	29.2904	584	628	45	26.7736	orf19.6115	orf19.6115	4058	4397	1	Upstream	Yes
Ca21chr1_C_albicans_SC5314	2320	2328	9	22.0593	2309	2339	31	9.51943	2331	2343	13	6.1967	orf19.6115	orf19.6115	4058	4397	1	Upstream	Yes
Ca21chr1_C_albicans_SC5314	3960	4263	304	21.1033	3983	4120	138	29.2904	4019	4138	120	21.3372	orf19.6114	orf19.6114	4408	4720	-1	Downstream	Yes
Ca21chr1_C_albicans_SC5314	3960	4263	304	21.1033	3983	4120	138	29.2904	4019	4138	120	21.3372	orf19.6115	orf19.6115	4058	4397	1	OverlapStart	Yes
Ca21chr1_C_albicans_SC5314	1631547	1631665	119	9.00288	1631625	1631626	2	14.4508	1631616	1631633	18	17.2089	orf19.2790	SWD2	1635239	1636334	1	Upstream	No
Ca21chr1_C_albicans_SC5314	1631547	1631665	119	9.00288	1631625	1631626	2	14.4508	1631616	1631633	18	17.2089	orf19.2792	IST2	1626285	1629144	-1	Upstream	No
Ca21chr1_C_albicans_SC5314	1631547	1631665	119	9.00288	1631625	1631626	2	14.4508	1631616	1631633	18	17.2089	orf19.2791	BBC1	1631897	1634762	-1	Downstream	No
Ca21chr1_C_albicans_SC5314	1631547	1631665	119	9.00288	1631625	1631626	2	14.4508	1631616	1631633	18	17.2089	orf19.2800	orf19.2800	1630690	1630786	1	Downstream	No
Ca21chr1_C_albicans_SC5314	1692573	1692679	107	15.6792	1692594	1692642	49	25.2588	1692593	1692670	78	15.4727	orf19.1233	ADE4	1677133	1678759	-1	Upstream	Yes
Ca21chr1_C_albicans_SC5314	1692573	1692679	107	15.6792	1692594	1692642	49	25.2588	1692593	1692670	78	15.4727	orf19.4712	FGR6-3	1691373	1692912	1	Overlap	Yes
Ca21chr1_C_albicans_SC5314	1692573	1692679	107	15.6792	1692594	1692642	49	25.2588	1692593	1692670	78	15.4727	orf19.4713	orf19.4713	1696718	1699295	1	Upstream	Yes
Ca21chr1_C_albicans_SC5314	2809511	2809670	160	6.02139	2809514	2809706	193	5.35956	2809540	2809674	135	4.44875	orf19.4918	orf19.4918	2803777	2805337	-1	Upstream	No
Ca21chr1_C_albicans_SC5314	2809511	2809670	160	6.02139	2809514	2809706	193	5.35956	2809540	2809674	135	4.44875	orf19.4921.1	orf19.4921.1	2812002	2812167	1	Upstream	No
Ca21chr1_C_albicans_SC5314	2809511	2809670	160	6.02139	2809514	2809706	193	5.35956	2809540	2809674	135	4.44875	orf19.4919	orf19.4919	2805664	2806975	1	Downstream	No
Ca21chr1_C_albicans_SC5314	2809511	2809670	160	6.02139	2809514	2809706	193	5.35956	2809540	2809674	135	4.44875	orf19.4921	orf19.4921	2807970	2810142	1	Overlap	No
Ca21chr1_C_albicans_SC5314	3181212	3181368	157	6.96772	3181219	3181553	335	9.87298	3181207	3181553	347	8.84498	orf19.7269	orf19.7269	3177597	3178260	-1	Upstream	No
Ca21chr1_C_albicans_SC5314	3181212	3181368	157	6.96772	3181219	3181553	335	9.87298	3181207	3181553	347	8.84498	orf19.7270	orf19.7270	3179727	3180789	1	Downstream	No
Ca21chr1_C_albicans_SC5314	3181212	3181368	157	6.96772	3181219	3181553	335	9.87298	3181207	3181553	347	8.84498	orf19.7271	orf19.7271	3181308	3181629	1	OverlapStart	No
Ca21chr1_C_albicans_SC5314	3181212	3181368	157	6.96772	3181219	3181553	335	9.87298	3181207	3181553	347	8.84498	orf19.7272	orf19.7272	3182791	3183124	-1	Downstream	No
Ca21chr1_C_albicans_SC5314	3182897	3183144	248	20.6309	3182785	3182932	148	14.4508	3182686	3183148	463	19.4653	orf19.7272	orf19.7272	3182791	3183124	-1	Overlap	No
Ca21chr1_C_albicans_SC5314	3182897	3183144	248	20.6309	3182785	3182932	148	14.4508	3182686	3183148	463	19.4653	orf19.7271	orf19.7271	3181308	3181629	1	Downstream	No
Ca21chr1_C_albicans_SC5314	3183249	3183434	186	20.6309	3183348	3183440	93	14.4508	3183331	3183661	331	19.4653	orf19.7272	orf19.7272	3182791	3183124	-1	Upstream	No
Ca21chr1_C_albicans_SC5314	3183249	3183434	186	20.6309	3183348	3183440	93	14.4508	3183331	3183661	331	19.4653	orf19.7275	FGR24	3184587	3185304	-1	Downstream	No
Ca21chr1_C_albicans_SC5314	3183877	3183962	86	20.6309	3183765	3183930	166	14.4508	3183750	3183962	213	19.4653	orf19.7272	orf19.7272	3182791	3183124	-1	Upstream	No
Ca21chr1_C_albicans_SC5314	3183877	3183962	86	20.6309	3183765	3183930	166	14.4508	3183750	3183962	213	19.4653	orf19.7275	FGR24	3184587	3185304	-1	Downstream	No
Ca21chr2_C_albicans_SC5314	587868	587897	30	10.8341	588028	588260	233	8.15087	587715	588251	537	9.19879	orf19.5812	orf19.5812	584261	585527	-1	Upstream	No
Ca21chr2_C_albicans_SC5314	587868	587897	30	10.8341	588028	588260	233	8.15087	587715	588251	537	9.19879	orf19.5808	orf19.5808	589897	591118	-1	Downstream	No
Ca21chr2_C_albicans_SC5314	587868	587897	30	10.8341	588028	588260	233	8.15087	587715	588251	537	9.19879	orf19.5809	orf19.5809	588236	589598	1	OverlapStart	No
Ca21chr2_C_albicans_SC5314	587868	587897	30	10.8341	588028	588260	233	8.15087	587715	588251	537	9.19879	orf19.5811	MET1	586226	587912	1	Overlap	No
Ca21chr2_C_albicans_SC5314	989052	989259	208	14.4116	988978	989338	361	6.85868	989308	989347	40	11.8051	orf19.155	URE2	986486	987521	-1	Upstream	No
Ca21chr2_C_albicans_SC5314	989052	989259	208	14.4116	988978	989338	361	6.85868	989308	989347	40	11.8051	orf19.194	orf19.194	991713	993321	1	Upstream	No
Ca21chr2_C_albicans_SC5314	989052	989259	208	14.4116	988978	989338	361	6.85868	989308	989347	40	11.8051	orf19.156	FGR51	988714	990196	-1	Overlap	No
Ca21chr2_C_albicans_SC5314	1666723	1666812	90	4.558	1666434	1666873	440	9.87298	1666433	1666608	176	6.50927	orf19.2164.1	MFA1	1663801	1663930	-1	Upstream	No
Ca21chr2_C_albicans_SC5314	1666723	1666812	90	4.558	1666434	1666873	440	9.87298	1666433	1666608	176	6.50927	orf19.2220	orf19.2220	1670637	1670949	1	Upstream	No
Ca21chr2_C_albicans_SC5314	1666723	1666812	90	4.558	1666434	1666873	440	9.87298	1666433	1666608	176	6.50927	orf19.2219	ORF298	1665814	1669441	1	Overlap	No
Ca21chr2_C_albicans_SC5314	1667641	1667812	172	7.96245	1667624	1667815	192	15.2714	1667522	1667812	291	9.92068	orf19.2219	ORF298	1665814	1669441	1	Overlap	No
Ca21chr2_C_albicans_SC5314	1667641	1667812	172	7.96245	1667624	1667815	192	15.2714	1667522	1667812	291	9.92068	orf19.2164.1	MFA1	1663801	1663930	-1	Upstream	No
Ca21chr2_C_albicans_SC5314	1667641	1667812	172	7.96245	1667624	1667815	192	15.2714	1667522	1667812	291	9.92068	orf19.2220	orf19.2220	1670637	1670949	1	Upstream	No
Ca21chr2_C_albicans_SC5314	2152889	2152916	28	29.6655	2152830	2152910	81	24.7689	2152905	2152906	2	22.7793	orf19.1742	HEM3	2137431	2138454	-1	Upstream	Yes
Ca21chr2_C_albicans_SC5314	2152889	2152916	28	29.6655	2152830	2152910	81	24.7689	2152905	2152906	2	22.7793	orf19.3490	FGR6-4	2151607	2153146	1	Overlap	Yes
Ca21chr2_C_albicans_SC5314	2152889	2152916	28	29.6655	2152830	2152910	81	24.7689	2152905	2152906	2	22.7793	orf19.5316	FGR29	2156748	2159079	-1	Downstream	Yes
Ca21chr3_C_albicans_SC5314	669	871	203	7.96245	666	771	106	11.7067	624	771	148	5.58908	orf19.5474	orf19.5474	3827	4880	-1	Downstream	Yes
Ca21chr3_C_albicans_SC5314	669	871	203	7.96245	666	771	106	11.7067	624	771	148	5.58908	orf19.5475	orf19.5475	3998	4823	1	Upstream	Yes
Ca21chr3_C_albicans_SC5314	1244	1408	165	50.6946	1035	1292	258	13.2498	1271	1318	48	8.15166	orf19.5474	orf19.5474	3827	4880	-1	Downstream	Yes
Ca21chr3_C_albicans_SC5314	1244	1408	165	50.6946	1035	1292	258	13.2498	1271	1318	48	8.15166	orf19.5475	orf19.5475	3998	4823	1	Upstream	Yes
Ca21chr3_C_albicans_SC5314	889346	889353	8	20.1619	889340	889376	37	12.8577	889352	889368	17	15.9008	orf19.5871	SNF5	890969	893060	-1	Downstream	No
Ca21chr3_C_albicans_SC5314	889346	889353	8	20.1619	889340	889376	37	12.8577	889352	889368	17	15.9008	orf19.5870	CTP1	887090	888046	-1	Upstream	No
Ca21chr3_C_albicans_SC5314	889346	889353	8	20.1619	889340	889376	37	12.8577	889352	889368	17	15.9008	orf19.5875	VAM3	899619	900480	1	Upstream	No
Ca21chr3_C_albicans_SC5314	1407206	1407377	172	5.41776	1407211	1407367	157	7.49491	1407224	1407259	36	6.50927	orf19.7410	CYM1	1421545	1424650	1	Upstream	No
Ca21chr3_C_albicans_SC5314	1407206	1407377	172	5.41776	1407211	1407367	157	7.49491	1407224	1407259	36	6.50927	orf19.7417	TSA1	1406041	1406632	-1	Upstream	No
Ca21chr3_C_albicans_SC5314	1407206	1407377	172	5.41776	1407211	1407367	157	7.49491	1407224	1407259	36	6.50927	orf19.7414	ALS6	1407871	1411972	-1	Downstream	No
Ca21chr3_C_albicans_SC5314	1791815	1791847	33	13.1801	1791807	1791835	29	14.4508	1791825	1791852	28	10.2888	orf19.6191	TLO8	1787712	1788222	-1	Upstream	Yes
Ca21chr3_C_albicans_SC5314	1791815	1791847	33	13.1801	1791807	1791835	29	14.4508	1791825	1791852	28	10.2888	orf19.6192	orf19.6192	1795916	1796318	-1	Downstream	Yes
Ca21chr3_C_albicans_SC5314	1791971	1791982	12	13.1801	1791944	1791969	26	14.4508	1791960	1791983	24	10.2888	orf19.6191	TLO8	1787712	1788222	-1	Upstream	Yes
Ca21chr3_C_albicans_SC5314	1791971	1791982	12	13.1801	1791944	1791969	26	14.4508	1791960	1791983	24	10.2888	orf19.6192	orf19.6192	1795916	1796318	-1	Downstream	Yes
Ca21chr4_C_albicans_SC5314	898835	898929	95	9.35982	898807	898924	118	7.49491	898787	898904	118	4.72375	orf19.1429	SOH1	901369	901810	-1	Downstream	No
Ca21chr4_C_albicans_SC5314	898835	898929	95	9.35982	898807	898924	118	7.49491	898787	898904	118	4.72375	orf19.1430	orf19.1430	897197	899744	-1	Overlap	No
Ca21chr4_C_albicans_SC5314	898835	898929	95	9.35982	898807	898924	118	7.49491	898787	898904	118	4.72375	orf19.1428	DUO1	902218	902734	1	Upstream	No
Ca21chr4_C_albicans_SC5314	898835	898929	95	9.35982	898807	898924	118	7.49491	898787	898904	118	4.72375	orf19.5291	orf19.5291	895776	896739	-1	Upstream	No
Ca21chr4_C_albicans_SC5314	1195915	1195927	13	36.2659	1195910	1195917	8	35.149	1195910	1195920	11	33.7077	orf19.1234	FGR6-10	1204773	1206312	1	Upstream	Yes
Ca21chr4_C_albicans_SC5314	1195915	1195927	13	36.2659	1195910	1195917	8	35.149	1195910	1195920	11	33.7077	orf19.1802	OFD1	1190625	1192479	-1	Upstream	Yes
Ca21chr4_C_albicans_SC5314	1199118	1199348	231	6.64673	1199229	1199428	200	10.2307	1199134	1199309	176	4.18104	orf19.1234	FGR6-10	1204773	1206312	1	Upstream	Yes
Ca21chr4_C_albicans_SC5314	1199118	1199348	231	6.64673	1199229	1199428	200	10.2307	1199134	1199309	176	4.18104	orf19.1802	OFD1	1190625	1192479	-1	Upstream	Yes
Ca21chr4_C_albicans_SC5314	1199772	1199787	16	6.64673	1199770	1199795	26	28.2641	1199783	1199790	8	12.9897	orf19.1234	FGR6-10	1204773	1206312	1	Upstream	Yes
Ca21chr4_C_albicans_SC5314	1199772	1199787	16	6.64673	1199770	1199795	26	28.2641	1199783	1199790	8	12.9897	orf19.1802	OFD1	1190625	1192479	-1	Upstream	Yes
Ca21chr4_C_albicans_SC5314	1203874	1203894	21	23.0297	1203874	1203917	44	20.5097	1203889	1203916	28	20.8637	orf19.1234	FGR6-10	1204773	1206312	1	Upstream	Yes
Ca21chr4_C_albicans_SC5314	1203874	1203894	21	23.0297	1203874	1203917	44	20.5097	1203889	1203916	28	20.8637	orf19.1802	OFD1	1190625	1192479	-1	Upstream	Yes
Ca21chr6_C_albicans_SC5314	1635	1870	236	6.96772	1547	1807	261	6.24312	1656	1858	203	8.15166	orf19.6338	orf19.6338	3621	4008	1	Upstream	No
Ca21chr6_C_albicans_SC5314	1635	1870	236	6.96772	1547	1807	261	6.24312	1656	1858	203	8.15166	orf19.6339	NRG2	1	346	1	Downstream	No
Ca21chr6_C_albicans_SC5314	780494	780520	27	13.5864	780484	780494	11	16.9582	780492	780503	12	14.2128	orf19.5735.3	orf19.5735.3	780435	780732	-1	Overlap	No
Ca21chr6_C_albicans_SC5314	780494	780520	27	13.5864	780484	780494	11	16.9582	780492	780503	12	14.2128	orf19.5735	CDC50	777072	778263	-1	Upstream	No
Ca21chr6_C_albicans_SC5314	780494	780520	27	13.5864	780484	780494	11	16.9582	780492	780503	12	14.2128	orf19.5736	ALS5	782615	786659	1	Upstream	No
Ca21chr6_C_albicans_SC5314	869132	869288	157	3.26554	869143	869341	199	10.2307	869126	869328	203	4.72375	orf19.1221	ALG2	876483	877821	1	Upstream	Yes
Ca21chr6_C_albicans_SC5314	869132	869288	157	3.26554	869143	869341	199	10.2307	869126	869328	203	4.72375	orf19.5775	orf19.5775	863240	864779	-1	Upstream	Yes
Ca21chr6_C_albicans_SC5314	870839	870909	71	15.2526	870773	870903	131	12.8577	870837	870911	75	19.4653	orf19.1221	ALG2	876483	877821	1	Upstream	Yes
Ca21chr6_C_albicans_SC5314	870839	870909	71	15.2526	870773	870903	131	12.8577	870837	870911	75	19.4653	orf19.5775	orf19.5775	863240	864779	-1	Upstream	Yes
Ca21chr6_C_albicans_SC5314	873498	873510	13	15.6792	873503	873513	11	12.4701	873510	873514	5	12.1956	orf19.1221	ALG2	876483	877821	1	Upstream	Yes
Ca21chr6_C_albicans_SC5314	873498	873510	13	15.6792	873503	873513	11	12.4701	873510	873514	5	12.1956	orf19.5775	orf19.5775	863240	864779	-1	Upstream	Yes
Ca21chr6_C_albicans_SC5314	874922	875060	139	5.41776	875045	875053	9	5.07602	874920	875074	155	6.1967	orf19.1221	ALG2	876483	877821	1	Upstream	Yes
Ca21chr6_C_albicans_SC5314	874922	875060	139	5.41776	875045	875053	9	5.07602	874920	875074	155	6.1967	orf19.5775	orf19.5775	863240	864779	-1	Upstream	Yes
Ca21chr7_C_albicans_SC5314	109671	109673	3	82.2212	109671	109673	3	92.7785	109671	109673	3	112.474	orf19.7054	orf19.7054	114109	114475	1	Upstream	No
Ca21chr7_C_albicans_SC5314	109671	109673	3	82.2212	109671	109673	3	92.7785	109671	109673	3	112.474	orf19.7055	orf19.7055	106319	106646	-1	Upstream	No
Ca21chr7_C_albicans_SC5314	111822	111846	25	82.2212	111820	111838	19	92.7785	111814	111839	26	112.474	orf19.7054	orf19.7054	114109	114475	1	Upstream	No
Ca21chr7_C_albicans_SC5314	111822	111846	25	82.2212	111820	111838	19	92.7785	111814	111839	26	112.474	orf19.7055	orf19.7055	106319	106646	-1	Upstream	No
Ca21chr7_C_albicans_SC5314	239039	239058	20	7.29424	239039	239206	168	4.52617	238938	239182	245	6.82706	orf19.6897	orf19.6897	236121	236562	-1	Upstream	Yes
Ca21chr7_C_albicans_SC5314	239039	239058	20	7.29424	239039	239206	168	4.52617	238938	239182	245	6.82706	orf19.6898	orf19.6898	244442	245342	1	Upstream	Yes
Ca21chr7_C_albicans_SC5314	239599	239717	119	7.62566	239581	239742	162	7.1744	239596	239660	65	5.00602	orf19.6897	orf19.6897	236121	236562	-1	Upstream	Yes
Ca21chr7_C_albicans_SC5314	239599	239717	119	7.62566	239581	239742	162	7.1744	239596	239660	65	5.00602	orf19.6898	orf19.6898	244442	245342	1	Upstream	Yes
Ca21chr7_C_albicans_SC5314	577707	577732	26	15.2526	577694	577711	18	19.6003	577702	577725	24	18.5515	orf19.3695	orf19.3695	571909	573118	-1	Upstream	Yes
Ca21chr7_C_albicans_SC5314	577707	577732	26	15.2526	577694	577711	18	19.6003	577702	577725	24	18.5515	orf19.5191	FGR6-1	585461	587000	1	Upstream	Yes
Ca21chr7_C_albicans_SC5314	584550	584695	146	15.2526	584538	584674	137	9.17022	584543	584685	143	12.5907	orf19.3695	orf19.3695	571909	573118	-1	Upstream	Yes
Ca21chr7_C_albicans_SC5314	584550	584695	146	15.2526	584538	584674	137	9.17022	584543	584685	143	12.5907	orf19.5191	FGR6-1	585461	587000	1	Upstream	Yes
Ca21chr7_C_albicans_SC5314	589114	589117	4	12.7782	589095	589124	30	17.3894	589118	589119	2	21.8145	orf19.3695	orf19.3695	571909	573118	-1	Upstream	Yes
Ca21chr7_C_albicans_SC5314	589114	589117	4	12.7782	589095	589124	30	17.3894	589118	589119	2	21.8145	orf19.5190	orf19.5190	590362	590788	1	Upstream	Yes
Ca21chr7_C_albicans_SC5314	589114	589117	4	12.7782	589095	589124	30	17.3894	589118	589119	2	21.8145	orf19.5191	FGR6-1	585461	587000	1	Downstream	Yes
Ca21chrR_C_albicans_SC5314	479	704	226	10.4584	696	850	155	20.5097	695	706	12	11.0375	orf19.7544	TLO1	9110	9863	1	Upstream	Yes
Ca21chrR_C_albicans_SC5314	479	704	226	10.4584	696	850	155	20.5097	695	706	12	11.0375	orf19.7545	orf19.7545	4883	6890	-1	Downstream	Yes
Ca21chrR_C_albicans_SC5314	3989	4087	99	10.8341	3796	4156	361	12.0865	3972	4130	159	10.6609	orf19.7544	TLO1	9110	9863	1	Upstream	Yes
Ca21chrR_C_albicans_SC5314	3989	4087	99	10.8341	3796	4156	361	12.0865	3972	4130	159	10.6609	orf19.7545	orf19.7545	4883	6890	-1	Downstream	Yes
Ca21chrR_C_albicans_SC5314	4927	5186	260	13.997	5167	5186	20	16.531	5167	5202	36	13.3932	orf19.7544	TLO1	9110	9863	1	Upstream	Yes
Ca21chrR_C_albicans_SC5314	4927	5186	260	13.997	5167	5186	20	16.531	5167	5202	36	13.3932	orf19.7545	orf19.7545	4883	6890	-1	Overlap	Yes
Ca21chrR_C_albicans_SC5314	6274	6959	686	24.5115	5667	6196	530	16.531	6071	6712	642	28.8501	orf19.7544	TLO1	9110	9863	1	Upstream	Yes
Ca21chrR_C_albicans_SC5314	6274	6959	686	24.5115	5667	6196	530	16.531	6071	6712	642	28.8501	orf19.7545	orf19.7545	4883	6890	-1	Overlap	Yes
Ca21chrR_C_albicans_SC5314	7555	7789	235	24.5115	7530	7727	198	35.699	6803	7762	960	28.8501	orf19.7544	TLO1	9110	9863	1	Upstream	Yes
Ca21chrR_C_albicans_SC5314	7555	7789	235	24.5115	7530	7727	198	35.699	6803	7762	960	28.8501	orf19.7545	orf19.7545	4883	6890	-1	Overlap	Yes
Ca21chrR_C_albicans_SC5314	8008	8164	157	24.5115	7985	8088	104	35.699	8005	8147	143	28.8501	orf19.7544	TLO1	9110	9863	1	Upstream	Yes
Ca21chrR_C_albicans_SC5314	8008	8164	157	24.5115	7985	8088	104	35.699	8005	8147	143	28.8501	orf19.7545	orf19.7545	4883	6890	-1	Overlap	Yes
Ca21chrR_C_albicans_SC5314	310098	310198	101	10.4584	310090	310191	102	6.85868	310107	310241	135	8.49584	orf19.3225	CWH43	307235	310304	-1	Overlap	No
Ca21chrR_C_albicans_SC5314	310098	310198	101	10.4584	310090	310191	102	6.85868	310107	310241	135	8.49584	orf19.3223.1	orf19.3223.1	310831	311209	1	Upstream	No
Ca21chrR_C_albicans_SC5314	310098	310198	101	10.4584	310090	310191	102	6.85868	310107	310241	135	8.49584	orf19.3226	orf19.3226	305774	306353	-1	Upstream	No
Ca21chrR_C_albicans_SC5314	1347124	1347410	287	7.62566	1347360	1347658	299	8.82556	1347224	1347363	140	16.3329	orf19.3888.2	orf19.3888.2	1346100	1346388	-1	Upstream	Yes
Ca21chrR_C_albicans_SC5314	1347124	1347410	287	7.62566	1347360	1347658	299	8.82556	1347224	1347363	140	16.3329	orf19.726	PPZ1	1364439	1365888	1	Upstream	Yes
Ca21chrR_C_albicans_SC5314	1347124	1347410	287	7.62566	1347360	1347658	299	8.82556	1347224	1347363	140	16.3329	orf19.727	orf19.727	1348993	1350532	-1	Downstream	Yes
Ca21chrR_C_albicans_SC5314	1351952	1352059	108	9.72132	1351934	1352063	130	10.9601	1351936	1351973	38	11.8051	orf19.726	PPZ1	1364439	1365888	1	Upstream	Yes
Ca21chrR_C_albicans_SC5314	1351952	1352059	108	9.72132	1351934	1352063	130	10.9601	1351936	1351973	38	11.8051	orf19.727	orf19.727	1348993	1350532	-1	Upstream	Yes
Ca21chrR_C_albicans_SC5314	1354953	1354955	3	28.6092	1354951	1354966	16	20.0532	1354950	1354954	5	16.3329	orf19.726	PPZ1	1364439	1365888	1	Upstream	Yes
Ca21chrR_C_albicans_SC5314	1354953	1354955	3	28.6092	1354951	1354966	16	20.0532	1354950	1354954	5	16.3329	orf19.727	orf19.727	1348993	1350532	-1	Upstream	Yes
Ca21chrR_C_albicans_SC5314	1998845	1998860	16	21.5794	1998845	1998859	15	26.2478	1998845	1998859	15	43.5342	orf19.7336	orf19.7336	1990498	1992313	-1	Upstream	No
Ca21chrR_C_albicans_SC5314	1998845	1998860	16	21.5794	1998845	1998859	15	26.2478	1998845	1998859	15	43.5342	orf19.7337	orf19.7337	2000399	2002514	1	Upstream	No
Legend
Column_name	Column_description
Chrom	Chromosome
rep1_start	Starting position of peak in biological replicate 1 after subtracting IgG background
rep1_end	End position of peak in biological replicate 1 after subtracting IgG background
rep1_width	Width of peak in biological replicate 1
rep1_qvalue	Statistical significance of peak in biological replicate 1 using false discovery rate (-log10) from MACS2
rep2_start	Starting position of peak in biological replicate 2 after subtracting IgG background
rep2_end	End position of peak in biological replicate 2 after subtracting IgG background
rep2_width	Width of peak in biological replicate 2
rep2_qvalue	Statistical significance of peak in biological replicate 2 using false discovery rate (-log10) from MACS2
rep3_start	Starting position of peak in biological replicate 3 after subtracting IgG background
rep3_end	End position of peak in biological replicate 3 after subtracting IgG background
rep3_width	Width of peak in biological replicate 3
rep3_qvalue	Statistical significance of peak in biological replicate 3 using false discovery rate (-log10) from MACS2
Orf	Orf ID of gene associated with peak
Gene	Gene name of gene associated with peak (if available)
Gene_start	Gene locus start position in assembly 21 version of C. albicans SC5314 genome
Gene_end	Gene locus end position in assembly 21 version of C. albicans SC5314 genome
Gene_strand	Gene strand
Peak_overlap_type	Column indicates location of peak relative to gene. Upstream denotes that peak is upstream of gene, downstream denotes that peak is downstream of gene, overlap denotes that peak overlaps gene, and overlapstart denotes that the peak overlaps start of the gene
Flagged_region	Peaks overlapping telomeric, centromeric and repeat regions listed in Qasim et. al. 2022 are flagged as false positives

## Sheet: Hxk1 Upstream Peaks
chrom	rep1_start	rep1_end	rep1_width	rep1_qvalue	rep2_start	rep2_end	rep2_width	rep2_qvalue	rep3_start	rep3_end	rep3_width	rep3_qvalue	Orf	Gene	Gene_start	Gene_end	Gene_strand	Peak_overlap_type	Flagged_region
Ca21chr1_C_albicans_SC5314	3181212	3181368	157	6.96772	3181219	3181553	335	9.87298	3181207	3181553	347	8.84498	orf19.7271	orf19.7271	3181308	3181629	1	OverlapStart	No
Ca21chr1_C_albicans_SC5314	3183249	3183434	186	20.6309	3183348	3183440	93	14.4508	3183331	3183661	331	19.4653	orf19.7274	orf19.7274	3183338	3184316	-1	OverlapStart	No
Ca21chr2_C_albicans_SC5314	587868	587897	30	10.8341	588028	588260	233	8.15087	587715	588251	537	9.19879	orf19.5809	orf19.5809	588236	589598	1	OverlapStart	No
Ca21chr1_C_albicans_SC5314	1631547	1631665	119	9.00288	1631625	1631626	2	14.4508	1631616	1631633	18	17.2089	orf19.2790	SWD2	1635239	1636334	1	Upstream	No
Ca21chr1_C_albicans_SC5314	1631547	1631665	119	9.00288	1631625	1631626	2	14.4508	1631616	1631633	18	17.2089	orf19.2792	IST2	1626285	1629144	-1	Upstream	No
Ca21chr1_C_albicans_SC5314	2809511	2809670	160	6.02139	2809514	2809706	193	5.35956	2809540	2809674	135	4.44875	orf19.4918	orf19.4918	2803777	2805337	-1	Upstream	No
Ca21chr1_C_albicans_SC5314	2809511	2809670	160	6.02139	2809514	2809706	193	5.35956	2809540	2809674	135	4.44875	orf19.4921.1	orf19.4921.1	2812002	2812167	1	Upstream	No
Ca21chr1_C_albicans_SC5314	3181212	3181368	157	6.96772	3181219	3181553	335	9.87298	3181207	3181553	347	8.84498	orf19.7269	orf19.7269	3177597	3178260	-1	Upstream	No
Ca21chr1_C_albicans_SC5314	3183249	3183434	186	20.6309	3183348	3183440	93	14.4508	3183331	3183661	331	19.4653	orf19.7272	orf19.7272	3182791	3183124	-1	Upstream	No
Ca21chr1_C_albicans_SC5314	3183877	3183962	86	20.6309	3183765	3183930	166	14.4508	3183750	3183962	213	19.4653	orf19.7272	orf19.7272	3182791	3183124	-1	Upstream	No
Ca21chr2_C_albicans_SC5314	587868	587897	30	10.8341	588028	588260	233	8.15087	587715	588251	537	9.19879	orf19.5812	orf19.5812	584261	585527	-1	Upstream	No
Ca21chr2_C_albicans_SC5314	989052	989259	208	14.4116	988978	989338	361	6.85868	989308	989347	40	11.8051	orf19.155	URE2	986486	987521	-1	Upstream	No
Ca21chr2_C_albicans_SC5314	989052	989259	208	14.4116	988978	989338	361	6.85868	989308	989347	40	11.8051	orf19.194	orf19.194	991713	993321	1	Upstream	No
Ca21chr2_C_albicans_SC5314	1666723	1666812	90	4.558	1666434	1666873	440	9.87298	1666433	1666608	176	6.50927	orf19.2164.1	MFA1	1663801	1663930	-1	Upstream	No
Ca21chr2_C_albicans_SC5314	1666723	1666812	90	4.558	1666434	1666873	440	9.87298	1666433	1666608	176	6.50927	orf19.2220	orf19.2220	1670637	1670949	1	Upstream	No
Ca21chr2_C_albicans_SC5314	1667641	1667812	172	7.96245	1667624	1667815	192	15.2714	1667522	1667812	291	9.92068	orf19.2164.1	MFA1	1663801	1663930	-1	Upstream	No
Ca21chr2_C_albicans_SC5314	1667641	1667812	172	7.96245	1667624	1667815	192	15.2714	1667522	1667812	291	9.92068	orf19.2220	orf19.2220	1670637	1670949	1	Upstream	No
Ca21chr3_C_albicans_SC5314	889346	889353	8	20.1619	889340	889376	37	12.8577	889352	889368	17	15.9008	orf19.5870	CTP1	887090	888046	-1	Upstream	No
Ca21chr3_C_albicans_SC5314	889346	889353	8	20.1619	889340	889376	37	12.8577	889352	889368	17	15.9008	orf19.5875	VAM3	899619	900480	1	Upstream	No
Ca21chr3_C_albicans_SC5314	1407206	1407377	172	5.41776	1407211	1407367	157	7.49491	1407224	1407259	36	6.50927	orf19.7410	CYM1	1421545	1424650	1	Upstream	No
Ca21chr3_C_albicans_SC5314	1407206	1407377	172	5.41776	1407211	1407367	157	7.49491	1407224	1407259	36	6.50927	orf19.7417	TSA1	1406041	1406632	-1	Upstream	No
Ca21chr4_C_albicans_SC5314	898835	898929	95	9.35982	898807	898924	118	7.49491	898787	898904	118	4.72375	orf19.1428	DUO1	902218	902734	1	Upstream	No
Ca21chr4_C_albicans_SC5314	898835	898929	95	9.35982	898807	898924	118	7.49491	898787	898904	118	4.72375	orf19.5291	orf19.5291	895776	896739	-1	Upstream	No
Ca21chr6_C_albicans_SC5314	1635	1870	236	6.96772	1547	1807	261	6.24312	1656	1858	203	8.15166	orf19.6338	orf19.6338	3621	4008	1	Upstream	No
Ca21chr6_C_albicans_SC5314	780494	780520	27	13.5864	780484	780494	11	16.9582	780492	780503	12	14.2128	orf19.5735	CDC50	777072	778263	-1	Upstream	No
Ca21chr6_C_albicans_SC5314	780494	780520	27	13.5864	780484	780494	11	16.9582	780492	780503	12	14.2128	orf19.5736	ALS5	782615	786659	1	Upstream	No
Ca21chr7_C_albicans_SC5314	109671	109673	3	82.2212	109671	109673	3	92.7785	109671	109673	3	112.474	orf19.7054	orf19.7054	114109	114475	1	Upstream	No
Ca21chr7_C_albicans_SC5314	109671	109673	3	82.2212	109671	109673	3	92.7785	109671	109673	3	112.474	orf19.7055	orf19.7055	106319	106646	-1	Upstream	No
Ca21chr7_C_albicans_SC5314	111822	111846	25	82.2212	111820	111838	19	92.7785	111814	111839	26	112.474	orf19.7054	orf19.7054	114109	114475	1	Upstream	No
Ca21chr7_C_albicans_SC5314	111822	111846	25	82.2212	111820	111838	19	92.7785	111814	111839	26	112.474	orf19.7055	orf19.7055	106319	106646	-1	Upstream	No
Ca21chrR_C_albicans_SC5314	310098	310198	101	10.4584	310090	310191	102	6.85868	310107	310241	135	8.49584	orf19.3223.1	orf19.3223.1	310831	311209	1	Upstream	No
Ca21chrR_C_albicans_SC5314	310098	310198	101	10.4584	310090	310191	102	6.85868	310107	310241	135	8.49584	orf19.3226	orf19.3226	305774	306353	-1	Upstream	No
Ca21chrR_C_albicans_SC5314	1998845	1998860	16	21.5794	1998845	1998859	15	26.2478	1998845	1998859	15	43.5342	orf19.7336	orf19.7336	1990498	1992313	-1	Upstream	No
Ca21chrR_C_albicans_SC5314	1998845	1998860	16	21.5794	1998845	1998859	15	26.2478	1998845	1998859	15	43.5342	orf19.7337	orf19.7337	2000399	2002514	1	Upstream	No
Note: This excel sheet only includes peaks that do not overlap flagged regions and peaks located upstream or overlapping the start of annotated genes

## Sheet: Final Hxk1 Upstream Bound Genes
Gene
orf19.7271
orf19.7274
orf19.5809
SWD2
IST2
orf19.4918
orf19.4921.1
orf19.7269
orf19.7272
orf19.5812
URE2
orf19.194
MFA1
orf19.2220
CTP1
VAM3
CYM1
TSA1
DUO1
orf19.5291
orf19.6338
CDC50
ALS5
orf19.7054
orf19.7055
orf19.3223.1
orf19.3226
orf19.7336
orf19.7337
